# Supplementary material for: Sarcopenia changes and incident type 2 diabetes mellitus: a prospective analysis of the CHARLS cohort
Source: BMC Geriatr. 2026 Mar 13;26:556. doi: 10.1186/s12877-026-07169-4 (PMC13097902; doi:10.1186/s12877-026-07169-4)
Supplement: Supplementary file 2 — Supplementary Material 2. [file 12877_2026_7169_MOESM2_ESM.xlsx]

## Sheet: Sheet1
Table S1 The missing number and rate of covariates for baseline sarcopenia status analyses
Table S2 The missing number and rate of covariates for changes in sarcopenia status analyses
Table S3 Baseline characteristics of participants for baseline sarcopenia status analyses using data not being imputed
Table S4 Baseline characteristics of participants for changes in sarcopenia status analyses using data not being imputed
Table S5 Association of baseline sarcopenia status with risks of incident T2DM
Table S6 Association of changes in sarcopenia status with risks of incident T2DM using data from the complete-case analysis set
Table S7 Sensitivity Analysis: Sarcopenia and incident T2DM Risk (Random forest algorithm for multiple imputation)
Table S8 Subgroup of association of changes in non-sarcopenia group with risks of T2DM
Table S9 Association of baseline sarcopenia status with risks of incident T2DM（ Non sarcopenia VS Possible sarcopenia/ Sarcopenia）

## Sheet: Sheet2
Table S1 The missing number and rate of covariates for baseline sarcopenia status analyses
Variables	Total (n=3673)	Non sarcopenia (n=1331)	Possible sarcopenia (n=1431)	sarcopenia (n=911)
Age	0(0.00%)	0(0.00%)	0(0.00%)	0(0.00%)
Sex	0(0.00%)	0(0.00%)	0(0.00%)	0(0.00%)
Marriage	0(0.00%)	0(0.00%)	0(0.00%)	0(0.00%)
Education	2（0.05%)	0(0.00%)	1(0.07%)	1(0.11%)
Residence	16(0.44%)	9(0.68%)	5(0.35%)	2(0.22%)
Smoking status	0(0.00%)	0(0.00%)	0(0.00%)	0(0.00%)
Drinking status	0(0.00%)	0(0.00%)	0(0.00%)	0(0.00%)
Sleep	64(1.74%)	16(1.2%)	22(1.54%)	26(2.85%)
Depress	94(2.56%)	26(1.95%)	30(2.1%)	38（4.17%）
Hypertension	12(0.33%)	4(0.3%)	4(0.28%)	4(0.44%)
Dyslipidemia	59(1.61%)	15(1.13%)	27(1.89%)	17(1.87%)
Heart Problems	22(0.6%)	6(0.45%)	10(0.7%)	6(0.66%)
Glucose	885(24.88%)	327(24.57%)	334(23.34%)	224(24.59%)
HDL	882(24.18%)	326(24.49%)	332(23.2%)	224(24.59%)
LDL	881(24.12%)	326(24.49%)	331(23.31%)	224(24.59%)
TG	882(24.97%)	326(24.49%)	333(23.27%)	223(24.48%)
HbA1c	869(23.66%)	328(24.64%)	322(22.5%)	219(24.04%)
BMI	36(1.77%)	10(0.75%)	26(1.82%)	0(0.00%)

## Sheet: Sheet3
Table S2 The missing number and rate of covariates for changes in sarcopenia status analyses
Variables	Total (n=3252)	Non sarcopenia (n=1220)	Possible sarcopenia (n=1278)	sarcopenia (n=754)
Age	1（0.03%）	0(0.00%)	0(0.00%)	1(0.13%)
Sex	0(0.00%)	0(0.00%)	0(0.00%)	0(0.00%)
Marriage	0(0.00%)	0(0.00%)	0(0.00%)	0(0.00%)
Education	2（0.06%）	0(0.00%)	1（0.08%）	1（0.13%）
Residence	15（0.46%）	8（0.66%）	5（0.39%）	2（0.27%）
Smoking status	0(0.00%)	0(0.00%)	0(0.00%)	0(0.00%)
Drinking status	0(0.00%)	0(0.00%)	0(0.00%)	0(0.00%)
Sleep	50（1.54%）	14（1.15%）	18(1.41%)	18(2.39%)
Depress	78（2.4%）	23(1.89%)	26(2.03%)	29(3.85%)
Hypertension	12（0.37%）	4(0.33%)	4(0.31%)	4(0.53%)
Dyslipidemia	54（1.66%）	14(1.15%)	25(1.96%)	15(1.99%)
Heart Problems	21（0.65%）	6(0.49%)	10(0.78%)	5(0.66%)
Glucose	768（23.62%）	302(24.75%)	292(22.85%)	174(23.08%)
HDL	750（23.06%）	297(24.34%)	282(22.07%)	171(22.68%)
LDL	748（23%）	297(24.34%)	283(22.14%)	168(22.28%)
TG	781（24.02%）	306(25.08%)	305(23.87%)	170(22.55%)
HbA1c	730（22.45%）	295(24.18%)	271(21.21%)	164(21.75%)
BMI	54（1.66%）	19(1.56%）	31（2.43%）	4（0.53%）

## Sheet: Sheet4
Table S3 Baseline characteristics of participants for baseline sarcopenia status analyses using data not being imputed
Characteristics	Total (n=3673)	Non sarcopenia (n=1331)	Possible sarcopenia (n=1431)	sarcopenia (n=911)	P value
Age, mean (SD), years	68.21±6.32	66.42 ±5.27	67.82±6.03	71.44±6.93	<0.001
Sex, n (%)
female	1789 (48.7)	541 (40.6)	745 (52.1)	503 (55.2)	<0.001
male	1884 (51.3)	790 (59.4)	686 (47.9)	408 (44.8)
Education, n (%)
below high school	3490 (95.1)	1221 (91.7)	1380 (96.5)	889 (97.7)	<0.001
high school and above	181 (4.9)	110 (8.3)	50 (3.5)	21 (2.3)
Marital status, n (%)
Others	739 (20.1)	184 (13.8)	276 (19.3)	279 (30.6)	<0.001
Married	2934 (79.9)	1147 (86.2)	1155 (80.7)	632 (69.4)
Residence, n (%)
Rural	3010 (82.3)	1034 (78.2)	1158 (81.2)	818 (90.0)	<0.001
Urban	647 (17.7)	288 (21.8)	268 (18.8)	91 (10.0)
Smoking status, n (%)
Never smokers	2075 (56.5)	708 (53.2)	842 (58.8)	525 (57.6)	0.008
Ever smokers	1598 (43.5)	623 (46.8)	589 (41.2)	386 (42.4)
Drinking status, n (%)
<One time a mounth	234 (6.4)	105 (7.9)	86 (6.0)	43 (4.7)	<0.001
>=One time a mounth	926 (25.2)	398 (29.9)	306 (21.4)	222 (24.4)
none	2513 (68.4)	828 (62.2)	1039 (72.6)	646 (70.9)
Sleeping status, n (%)
heavey	737 (20.4)	213 (16.2)	314 (22.3)	210 (23.7)	<0.001
mild	1724 (47.8)	704 (53.5)	639 (45.4)	381 (43.1)
moderate	1148 (31.8)	398 (30.3)	456 (32.4)	294 (33.2)
Depress, n (%)
heavey	462 (12.9)	125 (9.6)	193 (13.8)	144 (16.5)	<0.001
mild	1603 (44.8)	667 (51.1)	594 (42.4)	342 (39.2)
moderate	1514 (42.3)	513 (39.3)	614 (43.8)	387 (44.3)
HbA1c, mean (SD), %	5.12±0.40	5.14±0.40	5.13±0.40	5.09±0.39	0.026
HDL, mean (SD), mg/dl	51.42 [41.75, 61.86]	49.87 [41.37, 61.08]	48.33 [39.05, 58.76]	56.83 [48.71, 68.43]	<0.001
BMI, mean (SD), kg/m²	22.49 ±3.51	22.80±3.30	24.38±2.93	19.15±1.86	<0.001
LDL, mean (SD), mg/dl	117.43±33.19	119.14±33.13	118.25±33.08	113.64±33.23	0.002
TG, median (IQR), mg/dl	99.12 [71.68, 138.95]	99.12 [71.68, 138.06]	107.08 [77.00, 150.45]	86.73 [66.38, 119.25]	<0.001
Glucose,median (IQR), mg/dl	101.34 [94.50, 109.26]	101.88 [95.04, 109.44]	101.70 [94.91, 109.98]	99.90 [92.43, 107.91]	<0.001
Hypertension, n(%)
no	2704 (73.9)	1016 (76.6)	961 (67.3)	727 (80.2)	<0.001
yes	957 (26.1)	311 (23.4)	466 (32.7)	180 (19.8)
Dyslipidemia, n (%)
no	3327 (92.1)	1205 (91.6)	1257 (89.5)	865 (96.8)	<0.001
yes	287 (7.9)	111 (8.4)	147 (10.5)	29 (3.2)
Heart_Problems, n (%)
no	3154 (86.4)	1152 (86.9)	1201 (84.5)	801 (88.5)	0.018
yes	497 (13.6)	173 (13.1)	220 (15.5)	104 (11.5)
HbA1c,Hemoglobin A1c HDL, high-density lipoprotein cholesterol; BMI,body mass index;LDL, low-density lipoprotein cholesterol; TG,Triglycerides

## Sheet: Sheet5
Table S4 Baseline characteristics of participants for changes in sarcopenia status analyses using data not being imputed
Characteristics	Total (n=3252)	Non sarcopenia (n=1220)	Possible sarcopenia (n=1278)	sarcopenia (n=754)	P value
Age, mean (SD), years	67.69±5.96	66.18±5.10	67.47±5.83	70.51±6.47	<0.001
Sex, n (%)					<0.001
female	1587 (48.8)	496 (40.7)	664 (52.0)	427 (56.6)
male	1665 (51.2)	724 (59.3)	614 (48.0)	327 (43.4)
Education, n (%)					<0.001
below high school	3098 (95.3)	1123 (92.0)	1237 (96.9)	738 (98.0)
high school and above	152 (4.7)	97 (8.0)	40 (3.1)	15 (2.0)
Marital status, n (%)					<0.001
Others	615 (18.9)	160 (13.1)	239 (18.7)	216 (28.6)
Married	2637 (81.1)	1060 (86.9)	1039 (81.3)	538 (71.4)
Residence, n (%)					<0.001
Rural	2694 (83.2)	963 (79.5)	1045 (82.1)	686 (91.2)
Urban	543 (16.8)	249 (20.5)	228 (17.9)	66 (8.8)
Smoking status, n (%)					0.024
Never smokers	1856 (57.1)	659 (54.0)	754 (59.0)	443 (58.8)
Ever smokers	1396 (42.9)	561 (46.0)	524 (41.0)	311 (41.2)
Drinking status, n (%)					<0.001
<One time a mounth	213 (6.5)	99 (8.1)	78 (6.1)	36 (4.8)
>=One time a mounth	826 (25.4)	366 (30.0)	279 (21.8)	181 (24.0)
none	2213 (68.1)	755 (61.9)	921 (72.1)	537 (71.2)
Sleeping status, n (%)					<0.001
heavey	644 (20.1)	191 (15.8)	280 (22.2)	173 (23.5)
mild	1531 (47.8)	643 (53.3)	571 (45.3)	317 (43.1)
moderate	1027 (32.1)	372 (30.8)	409 (32.5)	246 (33.4)
Depress, n (%)					<0.001
heavey	395 (12.4)	114 (9.5)	167 (13.3)	114 (15.7)
mild	1437 (45.3)	612 (51.1)	539 (43.1)	286 (39.4)
moderate	1342 (42.3)	471 (39.3)	546 (43.6)	325 (44.8)
HbA1c, mean (SD), %	5.12±0.39	5.14 ±0.40	5.13±0.40	5.09±0.39	0.101
HDL, mean (SD), mg/dl	52.85±15.16	52.16±15.19	49.96±13.94	58.87±15.44	<0.001
BMI, mean (SD), kg/m²	22.55±3.45	22.80±3.24	24.33±2.93	19.18±1.77	<0.001
LDL, mean (SD), mg/dl	117.91±33.05	119.37±33.07	118.49±33.01	114.65±32.94	0.02
TG, median (IQR), mg/dl	99.12 [71.68, 138.06]	99.12 [72.57, 138.06]	106.20 [77.00, 147.79]	86.73 [66.38, 119.47]	<0.001
Glucose,median (IQR), mg/dl	101.34 [94.64, 109.26]	101.88 [95.04, 109.44]	101.70 [95.04, 109.98]	100.08 [92.65, 108.00]	0.002
Hypertension, n(%)					<0.001
no	2409 (74.4)	933 (76.7)	867 (68.1)	609 (81.2)
yes	831 (25.6)	283 (23.3)	407 (31.9)	141 (18.8)
Dyslipidemia, n (%)					<0.001
no	2948 (92.2)	1105 (91.6)	1129 (90.1)	714 (96.6)
yes	250 (7.8)	101 (8.4)	124 (9.9)	25 (3.4)
Heart_Problems, n (%)					0.13
no	2797 (86.6)	1054 (86.8)	1081 (85.3)	662 (88.4)
yes	434 (13.4)	160 (13.2)	187 (14.7)	87 (11.6)
HbA1c,Hemoglobin A1c HDL, high-density lipoprotein cholesterol; BMI,body mass index;LDL, low-density lipoprotein cholesterol; TG,Triglycerides

## Sheet: Sheet6
Table S5 Association of baseline sarcopenia status with risks of incident T2DM
	Crude model		Model 1		Model 2		Model 3
Character	HR(95%CI)	P value	HR(95%CI)	P value	HR(95%CI)	P value	HR(95%CI)	P value
Non sarcopenia	reference		reference		reference		reference
Possible sarcopenia	1.36(1.13, 1.64)	<0.001	1.36(1.12, 1.64)	0.002	1.37(1.13, 1.66)	0.001	1.23(1.01, 1.50)	0.04
Sarcopenia	0.88(0.69, 1.13)	0.32	0.87(0.68, 1.12)	0.28	0.89(0.68, 1.41)	0.34	1.13(0.85, 1.50)	0.39
Model 1 included adjustments for age and gender; Model 2 further adjusted for marriage, residence, and education level; and Model 3 additionally adjusted for drink, sleep status, depress, hypertension, dyslipidemia, heart problems,Glucose, HbA1c, HDL, LDL , BMI; TG, triglyceride-glucose; HDL, high-density lipoprotein cholesterol; LDL, low-density lipoprotein cholesterol; TG,Triglycerides;HbA1c,He…

## Sheet: Sheet7
Table S6 Association of changes in sarcopenia status with risks of incident T2DM using data from the complete-case analysis set
	Crude model	Model 1	Model 2	Model 3
Character	HR (95%CI)	HR (95%CI)	HR (95%CI)	HR (95%CI)
Stable non-sarcopenia	Reference	Reference	Reference	Reference
Non-sarcopenia to possible sarcopenia	1.06(0.72,1.56)	0.99(0.66,1.47)	1.00(0.68,1.50)	1.11(0.74,1.67)
Non-sarcopenia to sarcopenia	0.77(0.54,1.11)	0.77(0.54,1.11)	0.77(0.54,1.10)	0.86(0.60,1.23)
Possible sarcopenia to non-sarcopenia	0.85(0.55,1.32)	0.83(0.53,1.29)	0.83(0.53,1.30)	0.93(0.60,1.46)
Stable possible sarcopenia	1.00(0.66,1.52)	0.99(0.65,1.51)	1.00(0.66,1.51)	0.96(0.63,1.46)
Possible sarcopenia to sarcopenia	0.95(0.58,1.56)	0.93(0.57,1.53)	0.92(0.56,1.51)	0.91(0.55,1.49)
Sarcopenia to non-sarcopenia	0.53(0.33,0.84)	0.52(0.33,0.82)	0.52(0.33,0.82)	0.59(0.37,0.93)
Sarcopenia to possible sarcopenia	1.47(0.86,2.50)	1.52(0.89,2.60)	1.52(0.89,2.60)	1.39(0.81,2.37)
Stable sarcopenia	0.98(0.63,1.52)	0.97(0.62,1.51)	0.97(0.62,1.51)	0.92(0.59,1.43)
Model 1 included adjustments for age and gender; Model 2 further adjusted for marriage, residence, and education level; and Model 3 additionally adjusted for drink, sleep status, depress, hypertension, dyslipidemia , heart problems, Glucose, HbA1c, HDL, LDL , BMI; TG, triglyceride-glucose; HDL, high-density lipoprotein cholesterol; LDL, low-density lipoprotein cholesterol; TG,Triglycerides;HbA1c,…

## Sheet: Sheet8
Table S7 Sensitivity Analysis: Sarcopenia and incident T2DM Risk (Random forest algorithm for multiple imputation)
	Crude model	Model 1	Model 2	Model 3
Character	HR (95%CI)	HR (95%CI)	HR (95%CI)	HR (95%CI)
Stable non-sarcopenia	Reference	Reference	Reference	Reference
Non-sarcopenia to possible sarcopenia	0.93(0.66,1.30)	0.91(0.65,1.29)	0.93(0.66,1.32)	1.21(0.83,1.76)
Non-sarcopenia to sarcopenia	0.90(0.67,1.22)	0.90(0.67,1.22)	0.90(0.67,1.23)	1.04(0.76,1.41)
Possible sarcopenia to non-sarcopenia	0.97(0.67,1.42)	0.97(0.67,1.42)	0.97(0.67,1.42)	1.04(0.71,1.52)
Stable possible sarcopenia	1.10(0.76,1.59)	1.10(0.76,1.59)	1.10(0.76,1.58)	0.91(0.62,1.33)
Possible sarcopenia to sarcopenia	0.93(0.60,1.43)	0.92(0.60,1.41)	0.92(0.60,1.41)	0.88(0.57,1.36)
Sarcopenia to non-sarcopenia	0.50(0.34,0.75)	0.50(0.33,0.74)	0.50(0.33,0.74)	0.63(0.41,0.95)
Sarcopenia to possible sarcopenia	1.37(0.87,2.17)	1.4(0.89,2.21)	1.39(0.88,2.19)	1.26(0.79,1.99)
Stable sarcopenia	1.08(0.74,1.57)	1.08(0.75,1.58)	1.08(0.74,1.58)	1.11(0.76,1.62)
Model 1 included adjustments for age and gender; Model 2 further adjusted for marriage, residence, and education level; and Model 3 additionally adjusted for drink, sleep status, depress, hypertension, dyslipidemia , heart problems, Glucose, HbA1c, HDL, LDL , BMI; TG, triglyceride-glucose; HDL, high-density lipoprotein cholesterol; LDL, low-density lipoprotein cholesterol; TG,Triglycerides;HbA1c,…

## Sheet: Sheet9
Table S8 Subgroup of association of changes in non-sarcopenia group with risks of T2DM
	Subgroup
Characters	Sex					Age
	Male		Female			≥65岁		<65岁
	HR_95CI	P value	HR_95CI	P value	p interaction	HR_95CI	P value	HR_95CI	P value	p interaction
Stable non-sarcopenia	Reference	Reference	Reference	Reference		Reference	Reference	Reference	Reference
Non-sarcopenia to possible sarcopenia	1.55 (0.94-2.55)	0.088	0.87 (0.48-1.57)	0.638		1.01 (0.65-1.58)	0.961	1.51 (0.71-3.21)	0.281
Non-sarcopenia to sarcopenia	1.19 (0.78-1.80)	0.419	0.94 (0.59-1.50)	0.792		0.92 (0.64-1.33)	0.672	1.51 (0.69-3.29)	0.305
Possible sarcopenia to non-sarcopenia	1.23 (0.72-2.08)	0.45	0.88 (0.50-1.55)	0.667		0.97 (0.62-1.50)	0.888	1.17 (0.48-2.84)	0.724
Stable possible sarcopenia	1.04 (0.63-1.70)	0.878	1.03 (0.55-1.91)	0.932		0.95 (0.61-1.49)	0.826	0.97 (0.43-2.19)	0.947
Possible sarcopenia to sarcopenia	0.98 (0.56-1.70)	0.934	0.92 (0.45-1.89)	0.819		0.92 (0.56-1.52)	0.747	0.76 (0.26-2.19)	0.608
Sarcopenia to non-sarcopenia	0.43 (0.24-0.78)	0.006	0.96 (0.51-1.81)	0.892	0.044	0.60 (0.37-0.99)	0.047	0.53 (0.23-1.23)	0.141	0.165
Sarcopenia to possible sarcopenia	1.12 (0.59-2.12)	0.738	1.44 (0.72-2.90)	0.302		1.05 (0.62-1.78)	0.854	2.27 (0.70-7.34)	0.173
Stable sarcopenia	0.89 (0.53-1.48)	0.646	1.27 (0.71-2.25)	0.419		1.06 (0.69-1.62)	0.797	1.37 (0.48-3.93)	0.553
Model 1 included adjustments for age and gender; Model 2 further adjusted for marriage, residence, and education level; and Model 3 additionally adjusted for drink, sleep status, depress, hypertension, dyslipidemia ,heart problems, Glucose, HbA1c,HDL, LDL , BMI; TG, triglyceride-glucose; HDL, high-density lipoprotein cholesterol; LDL, low-density lipoprotein cholesterol; TG,Triglycerides;HbA1c,He…

## Sheet: Sheet10
Table S 9 Association of baseline sarcopenia status with risks of incident T2DM（ Non sarcopenia VS Possible sarcopenia/ Sarcopenia）
	Crude model		Model 1		Model 2		Model 3
Character	HR(95%CI)	P value	HR(95%CI)	P value	HR(95%CI)	P value	HR(95%CI)	P value
Non sarcopenia	reference		reference		reference		reference
Possible sarcopenia/ Sarcopenia	1.18(0.99, 1.41)	0.062	1.19(1.00, 1.43)	0.057	1.21(1.01, 1.45)	0.042	1.22(1.01, 1.47)	0.039
Model 1 included adjustments for age and gender; Model 2 further adjusted for marriage, residence, and education level; and Model 3 additionally adjusted for drink, sleep status, depress, hypertension, dyslipidemia, heart problems,Glucose, HbA1c, HDL, LDL , BMI; TG, triglyceride-glucose; HDL, high-density lipoprotein cholesterol; LDL, low-density lipoprotein cholesterol; TG,Triglycerides;HbA1c,He…
